# Supplementary material for: Plasma Extracellular Vesicle miRNAs Can Identify Lung Cancer, Current Smoking Status, and Stable COPD
Source: Int J Mol Sci. 2021 May 28;22(11):5803. doi: 10.3390/ijms22115803 (PMC8198071; doi:10.3390/ijms22115803)
Supplement: Supplementary file 1 [file ijms-22-05803-s001.zip]

Archive with 1 entries (1 files):
- ijms-1223750-supplementary.pdf
